# Supplementary material for: Genetic admixture patterns in Argentinian Patagonia
Source: PLoS One. 2019 Jun 17;14(6):e0214830. doi: 10.1371/journal.pone.0214830 (PMC6576754; doi:10.1371/journal.pone.0214830)
Supplement: S2 Table — (XLSX) [file pone.0214830.s003.xlsx]

## Sheet: S2 Table
S2 Table. Allele frequencies for 46 AIM-Indels in five urban Argentinian Patagonia populations.
Markers				San Carlos de Bariloche				Esquel				Puerto Madryn				Trelew				Comodoro Rivadavia
Locus	MID	rs number		Allele 1	Allele 2	Allele 3		Allele 1	Allele 2	Allele 3		Allele 1	Allele 2	Allele 3		Allele 1	Allele 2	Allele 3		Allele 1	Allele 2	Allele 3
1	MID-1470	rs2307666		0.46023	0.53977	-		0.36607	0.63393	-		0.46207	0.53793	-		0.40110	0.59890	-		0.32075	0.67925	-
2	MID-777	rs1610863		0.46591	0.53409	-		0.55357	0.44643	-		0.42414	0.57586	-		0.45055	0.54945	-		0.44340	0.55660	-
3	MID-196	rs16635		0.37500	0.62500	-		0.34821	0.65179	-		0.37931	0.62069	-		0.36264	0.63736	-		0.37736	0.62264	-
4	MID-881	rs1610965		0.88636	0.11364	-		0.94643	0.05357	-		0.92759	0.07241	-		0.88462	0.11538	-		0.92453	0.07547	-
5	MID-3122	rs35451359		1.00000	0.00000	-		0.98214	0.01786	-		0.98621	0.01379	-		0.99451	0.00549	-		0.97170	0.02830	-
6	MID-548	rs140837		0.13068	0.86932	-		0.14286	0.85714	-		0.19310	0.80690	-		0.19780	0.80220	-		0.16981	0.83019	-
7	MID-659	rs1160893		0.12500	0.87500	-		0.19643	0.80357	-		0.10690	0.89310	-		0.09890	0.90110	-		0.08491	0.91509	-
8	MID-2011	rs2308203		0.79545	0.20455	-		0.83929	0.16071	-		0.82414	0.17586	-		0.78022	0.21978	-		0.87736	0.12264	-
9	MID-2929	rs33974167		0.75000	0.25000	-		0.80357	0.19643	-		0.68966	0.31034	-		0.70879	0.29121	-		0.85849	0.14151	-
10	MID-593	rs1160852		0.01705	0.98295	-		0.02679	0.97321	-		0.04138	0.95862	-		0.02198	0.97802	-		0.04717	0.95283	-
11	MID-798	rs1610884		0.42045	0.57955	-		0.41071	0.58929	-		0.53793	0.46207	-		0.46703	0.53297	-		0.31132	0.68868	-
12	MID-1193	rs2067280		0.13068	0.85796	0.01136		0.13393	0.86607	-		0.14138	0.85172	0.00690		0.15934	0.84066	-		0.15094	0.84906	-
13	MID-1871	rs2308067		0.22159	0.77841	-		0.25000	0.75000	-		0.26207	0.73793	-		0.25824	0.74176	-		0.29245	0.70755	-
14	MID-17	rs4183		0.56818	0.43182	-		0.62500	0.37500	-		0.43103	0.56897	-		0.47253	0.52747	-		0.61321	0.38679	-
15	MID-2538	rs3054057		0.23295	0.76137	0.00568		0.20536	0.79464	-		0.35517	0.64483	-		0.37363	0.62637	-		0.23585	0.76415	-
16	MID-1644	rs2307840		0.79545	0.20455	-		0.68750	0.31250	-		0.81379	0.18621	-		0.72527	0.27473	-		0.70755	0.29245	-
17	MID-3854	rs60612424		0.02273	0.97727	-		0.10714	0.89286	-		0.06897	0.93103	-		0.06593	0.93407	-		0.04717	0.95283	-
18	MID-2275	rs3033053		0.24432	0.75568	-		0.33929	0.66071	-		0.17586	0.82414	-		0.20330	0.79670	-		0.24528	0.75472	-
19	MID-94	rs16384		0.39773	0.60227	-		0.38393	0.61607	-		0.31724	0.68276	-		0.39560	0.60440	-		0.39623	0.60377	-
20	MID-3072	rs34611875		0.94886	0.05114	-		0.99107	0.00893	-		0.97241	0.02759	-		0.98352	0.01648	-		0.97170	0.02830	-
21	MID-772	rs1610859		0.77841	0.22159	-		0.83036	0.16964	-		0.86897	0.13103	-		0.84066	0.15934	-		0.83019	0.16981	-
22	MID-2313	rs3045215		0.44886	0.55114	-		0.50893	0.49107	-		0.36207	0.63793	-		0.37363	0.62637	-		0.50943	0.49057	-
23	MID-397	rs25621		0.56250	0.43750	-		0.42857	0.57143	-		0.65517	0.34483	-		0.63187	0.36813	-		0.50943	0.49057	-
24	MID-1636	rs2307832		0.79545	0.20455	-		0.91964	0.08036	-		0.82069	0.17931	-		0.79121	0.20879	-		0.83962	0.16038	-
25	MID-51	rs16343		0.69886	0.30114	-		0.69643	0.30357	-		0.73103	0.26897	-		0.68132	0.31868	-		0.65094	0.34906	-
26	MID-2431	rs3031979		0.18182	0.81818	-		0.13393	0.86607	-		0.11724	0.88276	-		0.08242	0.91758	-		0.23585	0.76415	-
27	MID-2264	rs34122827		0.28977	0.64773	0.06250		0.39286	0.58035	0.02679		0.42069	0.52759	0.05172		0.45055	0.54396	0.00549		0.26415	0.69811	0.03774
28	MID-2256	rs133052		0.33523	0.66477	-		0.41964	0.58036	-		0.32414	0.67586	-		0.42308	0.57692	-		0.38679	0.61321	-
29	MID-128	rs6490		0.40341	0.59659	-		0.27679	0.72321	-		0.37931	0.62069	-		0.35165	0.64835	-		0.33019	0.66981	-
30	MID-15	rs4181		0.59091	0.40909	-		0.61607	0.38393	-		0.49310	0.50690	-		0.60440	0.39560	-		0.58491	0.41509	-
31	MID-2241	rs3030826		0.14205	0.85795	-		0.20536	0.79464	-		0.18276	0.81724	-		0.19780	0.80220	-		0.17925	0.82075	-
32	MID-419	rs140708		0.71591	0.28409	-		0.69643	0.30357	-		0.77241	0.22759	-		0.72527	0.27473	-		0.75472	0.24528	-
33	MID-943	rs1611026		0.59659	0.40341	-		0.57143	0.42857	-		0.64828	0.35172	-		0.66484	0.33516	-		0.61321	0.38679	-
34	MID-159	rs16438		0.57955	0.42045	-		0.65179	0.34821	-		0.63448	0.36552	-		0.57692	0.42308	-		0.63208	0.36792	-
35	MID-2005	rs2308161		0.56250	0.43750	-		0.49107	0.50893	-		0.55862	0.44138	-		0.53297	0.46703	-		0.44340	0.55660	-
36	MID-250	rs16687		0.55114	0.44886	-		0.50000	0.50000	-		0.67586	0.32414	-		0.58791	0.41209	-		0.50000	0.50000	-
37	MID-1802	rs2307998		0.00568	0.99432	-		0.03571	0.96429	-		0.02759	0.97241	-		0.03297	0.96703	-		0.00943	0.99057	-
38	MID-1607	rs2307803		0.29545	0.70455	-		0.34821	0.65179	-		0.26897	0.73103	-		0.23077	0.76923	-		0.20755	0.79245	-
39	MID-1734	rs2307930		0.76705	0.23295	-		0.74107	0.25893	-		0.73103	0.26897	-		0.79121	0.20879	-		0.69811	0.30189	-
40	MID-406	rs25630		0.73864	0.26136	-		0.65179	0.34821	-		0.76552	0.23448	-		0.72527	0.27473	-		0.74528	0.25472	-
41	MID-1386	rs2307582		0.35795	0.64205	-		0.33036	0.66964	-		0.29310	0.70690	-		0.32967	0.67033	-		0.45283	0.54717	-
42	MID-1726	rs2307922		0.67045	0.32955	-		0.65179	0.34821	-		0.67931	0.32069	-		0.67582	0.32418	-		0.64151	0.35849	-
43	MID-3626	rs11267926		0.47159	0.52841	-		0.41071	0.58929	-		0.55862	0.44138	-		0.45604	0.54396	-		0.38679	0.61321	-
44	MID-360	rs25584		0.80682	0.18750	0.00568		0.79464	0.20536	-		0.78966	0.21034	-		0.82967	0.16484	0.00549		0.81132	0.18868	-
45	MID-1603	rs2307799		0.49432	0.50568	-		0.52679	0.47321	-		0.47931	0.52069	-		0.47253	0.52747	-		0.47170	0.52830	-
46	MID-2719	rs34541393		0.38636	0.61364	-		0.37500	0.62500	-		0.34483	0.65517	-		0.40110	0.59890	-		0.40566	0.59434	-
Allele 1: short; Allele 2: long; Allele 3: variant
