# Supplementary material for: Genetic admixture patterns in Argentinian Patagonia
Source: PLoS One. 2019 Jun 17;14(6):e0214830. doi: 10.1371/journal.pone.0214830 (PMC6576754; doi:10.1371/journal.pone.0214830)
Supplement: S3 Table — (XLSX) [file pone.0214830.s004.xlsx]

## Sheet: S3 Table
S3 Table. Observed and expected values of heterozygotes and P-values for the exact test of Hardy-Weinberg equilibrium.
Markers				San Carlos de Bariloche				Esquel				Puerto Madryn				Trelew				Comodoro Rivadavia
Locus	MID	rs number		Obs.Het.	Exp.Het.	P-value		Obs.Het.	Exp.Het.	P-value		Obs.Het.	Exp.Het.	P-value		Obs.Het.	Exp.Het.	P-value		Obs.Het.	Exp.Het.	P-value
1	MID-1470	rs2307666		0.48864	0.49968	1		0.44643	0.46831	0.77694		0.52414	0.49884	0.61643		0.40659	0.48309	0.19033		0.41509	0.43989	0.75591
2	MID-777	rs1610863		0.43182	0.50052	0.20697		0.46429	0.49871	0.78587		0.46207	0.49018	0.50403		0.48352	0.49784	0.83429		0.50943	0.49829	1
3	MID-196	rs16635		0.40909	0.47143	0.25522		0.48214	0.45801	0.77258		0.46897	0.47250	1		0.39560	0.46482	0.17638		0.49057	0.47439	1
4	MID-881	rs1610965		0.20455	0.20260	1		0.10714	0.10232	1		0.14483	0.13480	1		0.23077	0.20527	0.59816		0.15094	0.14088	1
5	MID-3122	rs35451359		*	*	*		0.03571	0.03539	1		0.02759	0.02730	1		0.01099	0.01099	1		0.05660	0.05553	1
6	MID-548	rs140837		0.26136	0.22851	0.34704		0.25000	0.24710	1		0.31724	0.31271	1		0.32967	0.31911	1		0.30189	0.28464	1
7	MID-659	rs1160893		0.22727	0.22000	1		0.28571	0.31853	0.41846		0.21379	0.19160	0.37133		0.15385	0.17922	0.19847		0.16981	0.15687	1
8	MID-2011	rs2308203		0.34091	0.32727	1		0.28571	0.27220	1		0.31034	0.29087	0.56893		0.37363	0.34485	0.54556		0.16981	0.21725	0.15552
9	MID-2929	rs33974167		0.34091	0.37714	0.39818		0.32143	0.31853	1		0.42759	0.42954	1		0.34066	0.41509	0.12523		0.20755	0.24528	0.25922
10	MID-593	rs1160852		0.03409	0.03370	1		0.05357	0.05261	1		0.08276	0.07961	1		0.04396	0.04323	1		0.09434	0.09075	1
11	MID-798	rs1610884		0.47727	0.49013	0.82992		0.50000	0.48842	1		0.49655	0.49884	1		0.56044	0.50058	0.29180		0.39623	0.43288	0.53666
12	MID-1193	rs2067280		0.26136	0.24812	0.00385		0.26786	0.23407	0.57581		0.22759	0.25541	0.00294		0.27473	0.26938	1		0.22642	0.25876	0.32045
13	MID-1871	rs2308067		0.35227	0.34695	1		0.35714	0.37838	0.72525		0.37241	0.38812	0.66935		0.42857	0.38522	0.41130		0.39623	0.41779	0.74455
14	MID-17	rs4183		0.38636	0.49351	0.05132		0.32143	0.47297	0.02210		0.42069	0.49218	0.09001		0.46154	0.50124	0.52873		0.39623	0.47889	0.25082
15	MID-2538	rs3054057		0.32955	0.36812	0.14124		0.30357	0.32931	0.67915		0.39310	0.45963	0.10346		0.48352	0.47065	0.82630		0.35849	0.36388	1
16	MID-1644	rs2307840		0.27273	0.32727	0.18225		0.44643	0.43356	1		0.26207	0.30412	0.10430		0.41758	0.40070	0.79513		0.32075	0.41779	0.10512
17	MID-3854	rs60612424		0.04545	0.04468	1		0.21429	0.19305	1		0.12414	0.12886	0.50523		0.13187	0.12385	1		0.09434	0.09075	1
18	MID-2275	rs3033053		0.39773	0.37136	0.57478		0.32143	0.45238	0.03774		0.32414	0.29087	0.24980		0.25275	0.32572	0.04712		0.41509	0.37376	0.70887
19	MID-94	rs16384		0.40909	0.48182	0.18396		0.48214	0.47732	1		0.35862	0.43470	0.05299		0.48352	0.48085	1		0.49057	0.48302	1
20	MID-3072	rs34611875		0.10227	0.09760	1		0.01786	0.01786	1		0.05517	0.05384	1		0.03297	0.03260	1		0.05660	0.05553	1
21	MID-772	rs1610859		0.35227	0.34695	1		0.23214	0.28427	0.17252		0.22069	0.22852	0.71114		0.25275	0.26938	0.69127		0.22642	0.28464	0.14911
22	MID-2313	rs3045215		0.48864	0.49760	1		0.44643	0.50434	0.42860		0.43448	0.46355	0.47467		0.43956	0.47065	0.65129		0.45283	0.50458	0.58205
23	MID-397	rs25621		0.46591	0.49500	0.66495		0.50000	0.49421	1		0.34483	0.45341	0.00526		0.42857	0.46779	0.49945		0.52830	0.50458	0.78721
24	MID-1636	rs2307832		0.31818	0.32727	0.75107		0.16071	0.14913	1		0.30345	0.29533	1		0.32967	0.33222	1		0.28302	0.27188	1
25	MID-51	rs16343		0.42045	0.42331	1		0.39286	0.42664	0.54438		0.42759	0.39461	0.39728		0.39560	0.43665	0.46648		0.47170	0.45876	1
26	MID-2431	rs3031979		0.27273	0.29922	0.46910		0.23214	0.23407	1		0.22069	0.20771	0.69275		0.14286	0.15209	0.46685		0.39623	0.36388	0.70761
27	MID-2264	rs34122827		0.47727	0.49539	0.71481		0.41071	0.51271	0.20056		0.51724	0.54387	0.02917		0.53846	0.50386	0.66835		0.49057	0.44564	0.52120
28	MID-2256	rs133052		0.42045	0.44825	0.63103		0.48214	0.49147	1		0.41379	0.43966	0.56836		0.51648	0.49086	0.67142		0.50943	0.47889	0.77295
29	MID-128	rs6490		0.53409	0.48409	0.37806		0.37500	0.40396	0.73709		0.52414	0.47250	0.22015		0.54945	0.45850	0.06666		0.32075	0.44654	0.06028
30	MID-15	rs4181		0.45455	0.48623	0.65989		0.37500	0.47732	0.15518		0.43448	0.50163	0.13707		0.46154	0.48085	0.82640		0.37736	0.49021	0.15490
31	MID-2241	rs3030826		0.26136	0.24513	1		0.23214	0.32931	0.03801		0.25517	0.29975	0.09193		0.30769	0.31911	0.74465		0.28302	0.29704	0.65864
32	MID-419	rs140708		0.47727	0.40909	0.18714		0.42857	0.42664	1		0.35862	0.35280	1		0.30769	0.40070	0.03384		0.33962	0.37376	0.48033
33	MID-943	rs1611026		0.51136	0.48409	0.65773		0.42857	0.49421	0.41297		0.52414	0.45761	0.10056		0.40659	0.44812	0.48082		0.58491	0.47889	0.14597
34	MID-159	rs16438		0.45455	0.49013	0.51940		0.44643	0.45801	1		0.51034	0.46543	0.28287		0.47253	0.49086	0.83053		0.50943	0.46954	0.56852
35	MID-2005	rs2308161		0.60227	0.49500	0.05172		0.48214	0.50434	0.79328		0.53793	0.49483	0.31325		0.49451	0.50058	1		0.50943	0.49829	1
36	MID-250	rs16687		0.51136	0.49760	0.83203		0.57143	0.50450	0.42179		0.48276	0.43966	0.26010		0.47253	0.48722	0.82904		0.39623	0.50476	0.16699
37	MID-1802	rs2307998		0.01136	0.01136	1		0.07143	0.06950	1		0.05517	0.05384	1		0.06593	0.06411	1		0.01887	0.01887	1
38	MID-1607	rs2307803		0.43182	0.41870	1		0.44643	0.45801	1		0.44138	0.39461	0.20301		0.41758	0.35699	0.13912		0.30189	0.33208	0.67244
39	MID-1734	rs2307930		0.37500	0.35942	0.77195		0.26786	0.38723	0.03321		0.37241	0.39461	0.52893		0.37363	0.33222	0.34202		0.45283	0.42552	0.74874
40	MID-406	rs25630		0.45455	0.38831	0.16362		0.51786	0.45801	0.38558		0.31724	0.36024	0.16656		0.46154	0.40070	0.18980		0.35849	0.38329	0.71847
41	MID-1386	rs2307582		0.51136	0.46227	0.35685		0.41071	0.44643	0.55932		0.39310	0.41582	0.54855		0.37363	0.44442	0.15609		0.49057	0.50027	1
42	MID-1726	rs2307922		0.43182	0.44442	0.81194		0.44643	0.45801	1		0.42069	0.43720	0.70360		0.38462	0.44059	0.23667		0.45283	0.46433	1
43	MID-3626	rs11267926		0.37500	0.50123	0.02017		0.35714	0.48842	0.05377		0.46897	0.49483	0.61420		0.42857	0.49888	0.20752		0.39623	0.47889	0.24888
44	MID-360	rs25584		0.36364	0.31565	0.41991		0.30357	0.32931	0.68005		0.36552	0.33335	0.31768		0.27473	0.28602	0.75269		0.30189	0.30907	1
45	MID-1603	rs2307799		0.53409	0.50279	0.66941		0.51786	0.50306	1		0.46207	0.50087	0.40425		0.50549	0.50124	1		0.60377	0.50314	0.17250
46	MID-2719	rs34541393		0.40909	0.47688	0.26072		0.46429	0.47297	1		0.44138	0.45341	0.85404		0.42857	0.48309	0.38138		0.43396	0.48679	0.56692
Obs.Het.: Observed heterozygosity; Exp.Het : Expected heterozygosity; * Locus monomorphic: no test done.
