# Supplementary material for: Genetic admixture patterns in Argentinian Patagonia
Source: PLoS One. 2019 Jun 17;14(6):e0214830. doi: 10.1371/journal.pone.0214830 (PMC6576754; doi:10.1371/journal.pone.0214830)
Supplement: S4 Table — (XLSX) [file pone.0214830.s005.xlsx]

## Sheet: S4 Table
S4 Table. Average ancestry observed in the three main regions of Argentina for 24, 46 and 99 AIM sets.
Region	Population	N	NAM	EU	AF	AIMs	Reference
North	FO, CHA, CO, MS	61	17.24	78.48	4.28	24	[13]
	TU	44	38.8	58	3.2	46	[16]
	SLT, FO, CHA, CO, MS	71	42.84	52.93	4.23	99	[18]
Center	BA, SF	153	15.1	80.73	4.17	24	[13]
	BA, LP, SL	141	16	81.4	2.6	46	[16]
	BA, BB	263	20.18	74.94	4.88	99	[18]
South	RN	31	27.74	68.45	3.81	24	[13]
	SC,NQN	94	32.35	65.65	2	46	[16]
	ESQ, CR	108	42.65	53.62	3.73	99	[18]
	SCB, ESQ, PM, TW, CR	433	35.8	62.1	2.1	46	This Study
