# Supplementary material for: Genetic admixture patterns in Argentinian Patagonia
Source: PLoS One. 2019 Jun 17;14(6):e0214830. doi: 10.1371/journal.pone.0214830 (PMC6576754; doi:10.1371/journal.pone.0214830)
Supplement: S5 Table — Genetic distances (FST) between 17 South American populations, and 3 parental populations (lower diagonal), and corresponding non-differentiation P-values (upper diagonal). (XLSX) [file pone.0214830.s006.xlsx]

## Sheet: S5 Table
S5 Table. Genetic distances (FST) between 17 South American populations, and 3 parental populations (lower diagonal), and corresponding non-differentiation P-values (upper diagonal).
			ID	Parental			South Am.Others																	Reference
				Africa	Europe	Native American	Andean Colombia	Caribean Colombia	La Paz Bolivia	Chuquisaca Bolivia	Southern Brazil	Southern Brazil	Tucumán	Buenos Aires	San Luis	La Pampa	Neuquén	Santa Cruz	San Carlos de Bariloche	Esquel	Puerto Madryn	Trelew	Comodoro Rivadavia
Parental		Africa	[AF]	-	<5E-06	<5E-06	<5E-06	<5E-06	<5E-06	<5E-06	<5E-06	<5E-06	<5E-06	<5E-06	<5E-06	<5E-06	<5E-06	<5E-06	<5E-06	<5E-06	<5E-06	<5E-06	<5E-06	[23]
		Europe	[EU]	0.36643	-	<5E-06	<5E-06	<5E-06	<5E-06		<5E-06	<5E-06	<5E-06	<5E-06	<5E-06	<5E-06	<5E-06	<5E-06	<5E-06	<5E-06	<5E-06	<5E-06	<5E-06	[23]
		Native American	[NAM]	0.45309	0.31761	-	<5E-06	<5E-06	<5E-06	<5E-06	<5E-06	<5E-06	<5E-06	<5E-06	<5E-06	<5E-06	<5E-06	<5E-06	<5E-06	<5E-06	<5E-06	<5E-06	<5E-06	[23]
																						<5E-06	<5E-06
South Am.Others		Andean Colombia	[A-COL]	0.28881	0.05225	0.13456	-	<5E-06	<5E-06	<5E-06	<5E-06	<5E-06	<5E-06	<5E-06	<5E-06	<5E-06	<5E-06	<5E-06	<5E-06	<5E-06	<5E-06	<5E-06	<5E-06	[28]
		Caribean Colombia	[C-COL]	0.22997	0.05469	0.19261	0.01497		<5E-06	<5E-06	<5E-06	<5E-06	<5E-06	<5E-06	<5E-06	<5E-06	<5E-06	<5E-06	<5E-06	<5E-06	<5E-06	<5E-06	<5E-06	[28]
		La Paz Bolivia	[LP-BOL]	0.42108	0.23445	0.04103	0.08023	0.13063	-	0.84615	<5E-06	<5E-06	<5E-06	<5E-06	<5E-06	<5E-06	<5E-06	<5E-06	<5E-06	<5E-06	<5E-06	<5E-06	<5E-06	[26]
		Chuquisaca Bolivia	[CH-BOL]	0.40258	0.19065	0.05588	0.05039	0.09335	0.00391	-	<5E-06	<5E-06	<5E-06	<5E-06	<5E-06	<5E-06	<5E-06	<5E-06	<5E-06	<5E-06	<5E-06	<5E-06	<5E-06	[26]
		Southern Brazil	[S-BZ]	0.30156	0.01092	0.27343	0.03027	0.01868	0.19479	0.14912	-	<5E-06	<5E-06	0.15385	<5E-06	<5E-06	<5E-06	<5E-06	<5E-06	<5E-06	<5E-06	<5E-06	<5E-06	[25]
		Northern Brazil	[N-BZ]	0.24488	0.05373	0.15046	0.00529	0.00297	0.09753	0.06531	0.02267	-	<5E-06	<5E-06	<5E-06	<5E-06	<5E-06	<5E-06	<5E-06	<5E-06	<5E-06	<5E-06	<5E-06	[25]
Argentina	North	Tucumán	[TU]	0.34295	0.07557	0.13832	0.00516	0.02859	0.07205	0.04297	0.04956	0.01407	-	<5E-06	0.07692	<5E-06	<5E-06	0.038462	<5E-06	0.15385	0.00000	<5E-06	0.23077	[16]
	Center	Buenos Aires	[BA]	0.34297	0.00755	0.25702	0.02045	0.02424	0.17056	0.12607	0.00320	0.02240	0.03306	-	<5E-06	<5E-06	<5E-06	<5E-06	<5E-06	<5E-06	0.23077	<5E-06	<5E-06	[16]
		San Luis	[SL]	0.32672	0.03757	0.18994	0.00408	0.01602	0.11210	0.07172	0.01714	0.00908	0.00740	0.00775	-	0.07692	0.07692	<5E-06	0.15385	0.15385	0.00000	0.46154	<5E-06	[16]
		La Pampa	[LP]	0.34219	0.02801	0.21476	0.00844	0.02143	0.13464	0.09437	0.01520	0.01261	0.01807	0.00670	0.00444	-	0.07692	<5E-06	0.07692	<5E-06	0.15385	0.15385	<5E-06	[16]
	South	Neuquén	[NQ]	0.34412	0.04519	0.17934	0.00392	0.02149	0.10318	0.06234	0.02916	0.01052	0.00913	0.01406	0.00341	0.00412	-	0.07692	0.30769	0.23077	<5E-06	0.30769	0.07692	[16]
		Santa Cruz	[SC]	0.34532	0.07004	0.13996	0.00283	0.02842	0.07055	0.04075	0.04413	0.01323	0.00124	0.02564	0.00644	0.01215	0.00605	-	<5E-06	0.15385	<5E-06	<5E-06	0.46154	[16]
		San Carlos de Bariloche	[SCB]	0.32859	0.04342	0.17354	0.00541	0.02025	0.10072	0.06718	0.02816	0.01159	0.00776	0.01466	0.00242	0.00513	0.00083	0.00608	-	0.07692	<5E-06	0.15385	0.38462	This study
		Esquel	[ESQ]	0.32704	0.07169	0.13717	0.00304	0.02274	0.07349	0.04172	0.04364	0.01104	0.00231	0.03041	0.00456	0.01266	0.00373	0.00113	0.00308	-	<5E-06	<5E-06	0.30769	This study
		Puerto Madryn	[PM]	0.32890	0.01753	0.21116	0.01074	0.02212	0.13866	0.09993	0.01104	0.01637	0.01904	0.00172	0.00526	0.00117	0.00531	0.01679	0.00590	0.01709	-	0.15385	<5E-06	This study
		Trelew	[TW]	0.32435	0.03123	0.18774	0.00466	0.01582	0.11282	0.07566	0.01772	0.01027	0.01133	0.00493	0.00073	0.00305	0.00046	0.00857	0.00185	0.00802	0.00152	-	<5E-06	This study
		Comodoro Rivadavia	[CR]	0.33014	0.06629	0.14776	0.00394	0.02159	0.07959	0.04837	0.04362	0.00835	0.00337	0.02915	0.00736	0.00893	0.00319	0.00261	0.00147	0.00060	0.01699	0.00763	-	This study
In bold: no significant Fst p-values (significance level = 0.00026, after applying the Bonferroni correction for multiple tests).
